# Supplementary material for: Diversity of bacteria populations associated with different thallus regions of the brown alga Laminaria digitata
Source: PLoS One. 2020 Nov 25;15(11):e0242675. doi: 10.1371/journal.pone.0242675 (PMC7688147; doi:10.1371/journal.pone.0242675)
Supplement: S2 Table — Abundances of amplicon sequence variants (ASVs) of bacterial communities associated with the holdfast (HF), stipe (SP), meristem (MST) and blade (BD) of Laminaria digitata. (XLSX) [file pone.0242675.s002.xlsx]

## Sheet: Laminaria_digitata_ASV table
	ASV_0001	ASV_0002	ASV_0003	ASV_0004	ASV_0005	ASV_0006	ASV_0007	ASV_0008	ASV_0009	ASV_0010	ASV_0011	ASV_0012	ASV_0013	ASV_0014	ASV_0015	ASV_0016	ASV_0017	ASV_0018	ASV_0019	ASV_0020	ASV_0021	ASV_0022	ASV_0023	ASV_0024	ASV_0025	ASV_0026	ASV_0027	ASV_0028	ASV_0029	ASV_0030	ASV_0031	ASV_0032	ASV_0033	ASV_0034	ASV_0035	ASV_0036	ASV_0037	ASV_0038	ASV_0039	ASV_0040	ASV_0041	ASV_0042	ASV_0043	ASV_0044	ASV_0045	ASV_0046	ASV_0047	ASV_0048	ASV_0049
HF1	294333	614	1410	3007	0	271	527	26	0	0	6906	0	1102	7400	0	0	2837	0	0	0	93	0	0	4574	6939	38	0	0	141	272	430	19	1711	0	0	588	5750	0	0	84	0	197	1319	43	32	0	33	4131	417
SP1	74643	216	697	29539	90127	80584	129	6503	6141	2424	0	2926	0	0	1385	146	1139	1612	164	239	0	1616	0	0	0	482	0	125	0	0	0	640	0	6087	0	0	0	0	5383	16	0	0	0	310	0	71	0	0	0
MST1	290926	153	810	72982	426	1630	394	776	4497	4479	0	0	0	0	2086	451	1993	0	0	0	240	225	286	50	0	1380	0	183	0	0	0	97	0	50	0	0	0	0	20	30	0	0	0	237	0	0	0	0	2787
BD1	293131	0	0	2564	388	1434	15871	958	339	209	0	0	0	0	442	442	31	3809	815	0	2651	20	0	580	0	348	0	2219	694	0	0	750	0	16	0	372	0	0	18	0	432	0	0	396	0	336	203	0	0
HF2	395350	0	276	355	0	397	81	0	0	0	1944	0	3240	675	0	0	398	0	0	0	0	0	0	390	139	0	0	97	0	187	1266	0	402	0	0	0	0	0	0	25	25	661	1958	0	0	0	0	0	0
SP2	423548	151	1035	8783	104	689	2580	7071	0	607	0	4163	0	0	1245	86	1128	879	2951	2055	0	533	373	0	0	1835	0	193	1379	0	0	161	0	0	174	0	0	0	0	98	137	0	0	361	0	1750	279	0	0
MST2	323152	0	0	1912	144	0	2286	1483	0	0	0	343	0	0	1141	0	0	1778	1028	0	92	0	0	0	0	0	0	147	1513	0	0	347	0	0	0	466	0	0	0	3	0	0	0	924	0	641	1119	0	0
BD2	372850	0	9	468	0	0	709	86	0	0	0	22	0	351	0	58	5	0	578	2988	117	0	0	67	0	116	0	0	1106	0	0	56	0	0	0	1391	0	4	0	42	27	0	0	187	0	172	356	0	0
HF3	296393	7	0	354	0	0	319	0	0	0	2759	0	868	1595	0	0	0	0	0	320	0	0	0	178	660	0	0	0	85	5003	2221	0	2241	0	0	0	0	0	0	0	0	2655	656	19	0	0	0	0	0
SP3	385023	11	107	1611	0	144	838	472	0	0	109	0	4850	1276	416	0	95	0	251	1228	0	0	47	1521	78	73	0	1519	431	15	86	98	331	0	626	439	0	0	0	79	0	0	0	137	0	0	60	0	0
MST3	484089	9	255	2944	13	59	163	778	168	662	0	129	0	0	113	20	82	0	0	0	0	0	0	0	0	101	0	63	0	0	0	102	0	0	77	0	0	0	0	263	25	0	0	131	0	0	0	0	0
BD3	257076	0	0	1049	0	0	2511	203	0	60	0	0	0	922	0	164	0	0	542	2151	365	0	0	180	0	102	0	432	1092	0	0	255	0	0	230	2563	0	0	0	0	76	0	0	807	0	311	905	0	0
HF4	375002	36	148	385	0	188	627	0	0	0	2586	0	5067	2318	0	48	150	0	0	557	0	0	0	304	486	0	0	73	141	1241	2680	0	600	0	0	0	0	0	0	33	87	1259	488	0	0	0	170	0	40
SP4	387569	257	2923	9518	141	736	3100	8517	1276	6165	0	7783	0	0	1561	1265	1142	2107	2920	0	0	0	0	0	0	722	0	820	133	0	0	712	0	0	0	31	0	0	42	152	51	0	0	53	0	1201	0	0	0
MST4	448136	68	798	7544	0	155	301	6838	12443	3366	0	34	0	0	2155	8781	350	0	38	0	38	0	0	0	0	422	0	166	0	0	0	327	0	0	67	0	0	14	13	0	0	0	0	492	23	0	1013	0	59
BD4	373854	0	224	1475	0	0	10124	1502	353	598	0	0	0	0	629	1397	93	622	931	0	5899	0	0	495	0	354	0	1815	103	0	0	2720	0	0	0	130	0	0	0	0	4083	0	0	478	5	44	321	0	652
[truncated: 4,235 more columns]
